# Supplementary material for: Isolation and culture of primary adult skin fibroblasts from the Asian elephant (Elephas maximus)
Source: PeerJ. 2018 Jan 24;6:e4302. doi: 10.7717/peerj.4302 (PMC5786883; doi:10.7717/peerj.4302)
Supplement: Supplemental Information 1 [file peerj-06-4302-s001.xlsx]

## Sheet: Growth curve ele1
calculation	replication1	replication2	sum	divide	result			Growth Curve - Ele-1 - P.5
Day0					5000			Day	Cell/ml
Day1	7	7	14	16	17500			0	5000
Day2	7	9	16	16	20000			1	17500
Day3	11	13	24	16	30000			2	20000
Day4	20	30	50	16	62500			3	30000
Day5	29	31	60	16	75000			4	62500
Day6	64	63	127	16	158750			5	75000
Day7	74	90	164	16	205000			6	158750
Day8	164	158	322	16	402500			7	205000
Day9	257	207	464	16	580000			8	402500
Day10	307	319	626	16	782500			9	580000
Day11	359	395	754	16	942500			10	782500
Day12	407	361	768	16	960000			11	942500
								12	960000
Note
Elelphant Skin Fibroblast Passage 5 in 24 well plate
Seeding = 5,000 cell/well
Media = DMEM + 10%FBS + 1%Anti-Anti
Change media every other day = 500 ul/well
Protocol for trypsinization
1.remove old media
2.wash with PBS 500 ul/well 2 time
3.add Typsin EDTA 0.25% 200 ul/well, Leave for 10 minute
4.after cells has detached for well plate, add media 300ul/well
5.mix 1:1 with tryanblue and continue to cell counting process

## Sheet: Growth curve ele2
									Growth Curve - Ele-2 - P.5
calculation	replication1	replication2	replication3	replication4	sum	divide	result			Day	Cell/ml
Day0							5000			0	5000							Day1
Day1	7				7	8	17500			1	17500							Day2
Day2	8				8	8	20000			2	20000							Day3
Day3	17				17	8	42500			3	42500							Day4
Day4	20	28			48	16	60000			4	60000							Day5
Day5	21				21	8	52500			5	52500							Day6
Day6	39	40	36	37	152	32	95000			6	95000							Day7
Day7	75	68	84		227	24	189167			7	189167							Day8
Day8	179	172			351	16	438750			8	438750							Day9
Day9	236	244			480	16	600000			9	600000							Day10
Day10	395	397			792	16	990000			10	990000							Day11
Day11	406	394			800	16	1000000			11	1000000							Day12
Day12	417	392			809	16	1011250			12	1011250

## Sheet: Growth curve ele3
									Growth Curve - Ele-3 - P.6
calculation	replication1	replication2	replication3	replication4	sum	divide	result			Day	Cell/ml
Day0	1	3			4	16	5000			0	5000
Day1	5				5	8	12500			1	12500
Day2	8				8	8	20000			2	20000
Day3	12				12	8	30000			3	30000
Day4	14	16			30	16	37500			4	37500
Day5	17				17	8	42500			5	42500
Day6	24	35	26	37	122	32	76250			6	76250
Day7	85	78	80		243	24	202500			7	202500
Day8	179	177			356	16	445000			8	445000
Day9	256	275			531	16	663750			9	663750
Day10	328	358	338		1024	24	853333			10	853333
Day11	396	375	386		1157	24	964167			11	964167
Day12	421	381	401		1203	24	1002500			12	1002500

## Sheet: Growth curve ele4
calculation	replication1	replication2	replication3	replication4	sum	divide	result			Growth Curve - Ele-3 - P.6
Day0							5000			Day	Cell/ml
Day1	6	10			16	16	20000			0	5000
Day2	8	15			23	16	28750			1	20000
Day3	13	21			34	16	42500			2	28750
Day4	21	18			39	16	48750			3	42500
Day5	21	31			52	16	65000			4	48750
Day6	59	54			113	16	141250			5	65000
Day7	84	72			156	16	195000			6	141667
Day8	109	142	145		396	24	330000			7	194375
Day9	173	179	154	162	668	32	417500			8	330000
Day10	334	296	271	305	1206	32	753750			9	417500
Day11	404	382			786	16	982500			10	753750
Day12	408	401			809	16	1011250			11	983000
										12	1001000

## Sheet: Growth curve ele5
calculation	replication1	replication2	replication3	replication4	sum	divide	result		Growth Curve - Ele-3 - P.6
Day0							5000		Day	Cell/ml
Day1	1	2			3	16	3750		0	5000
Day2	3	3			6	16	7500		1	3750
Day3	12	13			25	16	31250		2	7500
Day4	17	18			35	16	43750		3	31250
Day5	22	20			42	16	52500		4	43750
Day6	35	30	31		96	24	80000		5	52500
Day7	67	60	67	64	258	32	161250		6	80000
Day8	176	142	182	170	670	32	418750		7	161250
Day9	190	188	214	196	788	32	492500		8	418750
Day10	266	268	280	284	1098	32	686250		9	492500
Day11	335	368	380	379	1462	32	913750		10	686250
Day12	346	370	404	399	1519	32	949375		11	913750
									12	949375

## Sheet: Graph
Day	Ele-1	E2	E3	E4	E5
	Cell/ml	Cell/ml	Cell/ml	Cell/ml	Cell/ml
0	5000	5000	5000	5000	5000
1	17500	17500	12500	20000	3750
2	20000	20000	20000	28750	7500
3	30000	42500	30000	42500	31250
4	62500	60000	37500	48750	43750
5	75000	52500	42500	65000	52500
6	158750	95000	76250	141250	80000
7	205000	189167	202500	195000	161250
8	402500	438750	445000	330000	418750
9	580000	600000	663750	417500	492500
10	782500	990000	853333	753750	686250
11	942500	1000000	964167	982500	913750
12	960000	1011250	1002500	1011250	949375
